# Supplementary material for: PICALM Regulating the Generation of Amyloid β‐Peptide to Promote Anthracycline‐Induced Cardiotoxicity
Source: Adv Sci (Weinh). 2024 Jun 27;11(32):2401945. doi: 10.1002/advs.202401945 (PMC11348153; doi:10.1002/advs.202401945)
Supplement: Supplementary file 2 — Supplemental Table 1 [file ADVS-11-2401945-s002.xlsx]

## Sheet: Table S1
Table S1. The clinical information of patients. HTx: heart transplantation; LAD: left anterior descending artery; LVEDD: left ventricular end-diastolic diameter.
Patients	Sex	Age at HTx (years)	Symptom onset to HTx (months)*	Cancer type	chemotherapy drug	Arrhythmia types	LAD (mm)	LVEDD (mm)
No.1	Female	25	Repeated chest tightness and shortness of breath for six months.	Cure of leukemia	Doxorubicin; Idarubicin; Mitoxantrone	Sinus tachycardia	34	70
No.2	Female	38	Acute promyelocytic leukemia was diagnosed 8 years ago, chest tightness and shortness of breath for 6 years, aggravated for more than 2 months	Acute promyelocytic leukemia (APL)	DA (daunorubicin+ cytarabine) chemotherapy regimen; MA (mitoxantrone + cytarabine) chemotherapy regimen	Sinus tachycardia	42	65
No.3	Female	54	10 years postoperative for breast cancer, paroxysmal chest tightness and shortness of breath for 5 years, aggravated for 2 months	Breast cancer	Paclitaxel; Pharmorubicin	Sinus tachycardia	49	79
DCM-1	Male	57	Chest tightness and shortness of breath for 5 years	N/A	N/A	Atrial fibrillation; Premature ventricular beats	52	72
DCM-2	Male	38	Repeated chest tightness and shortness of breath for 10 years	N/A	N/A	Premature ventricular beats	57	69
DCM-3	Male	33	The heart was enlarged for 7 years	N/A	N/A	Complete left bundle branch block; Premature ventricular beats	50	89
