# Supplementary material for: PICALM Regulating the Generation of Amyloid β‐Peptide to Promote Anthracycline‐Induced Cardiotoxicity
Source: Adv Sci (Weinh). 2024 Jun 27;11(32):2401945. doi: 10.1002/advs.202401945 (PMC11348153; doi:10.1002/advs.202401945)
Supplement: Supplementary file 3 — Supplemental Table 2 [file ADVS-11-2401945-s004.xlsx]

## Sheet: Table S2
Table S2. The quality control (QC) of Single-nucleus and single-cell data.
Sample	Cell number	Median UMI number	Median gene number	Mean UMI number	Mean gene number	Median percent.mt	Mean percent.mt	Median percent.hb
DOX_sc	11003	665	427	775.27	468.733	0.94697	1.13396	0
NC_sc	13362	5120.5	1933	5853.71	2025.13	7.47595	8.55121	0
DOX_sn	9420	1529	932	2626.82	1132.68	0.113443	0.520046	0
NC_sn	9536	2128.5	1158	3109.58	1306.66	0.139988	0.573944	0
