# Supplementary material for: PICALM Regulating the Generation of Amyloid β‐Peptide to Promote Anthracycline‐Induced Cardiotoxicity
Source: Adv Sci (Weinh). 2024 Jun 27;11(32):2401945. doi: 10.1002/advs.202401945 (PMC11348153; doi:10.1002/advs.202401945)
Supplement: Supplementary file 4 — Supplemental Table 3 [file ADVS-11-2401945-s001.xlsx]

## Sheet: Table S3
Table S3. The percentage of cardiomyocytes subcluster.
cluster	DOX_sn	NC_sn
Cardiomyocytes_1	0.274829	0.239882
Cardiomyocytes_2	0.236405	0.269129
Cardiomyocytes_3	0.231846	0.160414
Cardiomyocytes_4	0.229567	0.160118
Cardiomyocytes_5	0.027353	0.170458
